# Supplementary material for: Identification of two molecular subtypes in canine mast cell tumours through gene expression profiling
Source: PLoS One. 2019 Jun 19;14(6):e0217343. doi: 10.1371/journal.pone.0217343 (PMC6583995; doi:10.1371/journal.pone.0217343)
Supplement: S2 Table — List of component genes of individual modules in each tab: Genes in Palevioletred3 module; Genes in Floralwhite module; Genes in Darkorange2 module; Genes in Darkorange module. (XLSX) [file pone.0217343.s004.xlsx]

## Sheet: S2A Table-Palevioletred3 module
	S2A Table. Genes in Palevioletred3 module
	Ensembl ID	Gene Name	GS score	GS score P-value	MM	MM P-value	Kw
	ENSCAFG00000000017	ZNF236	-0.411539	0.127488	0.946902	8.92805e-08	8.57807
	ENSCAFG00000000241	HNRNPAB	0.490465	0.0634249	-0.794954	0.000397216	1.53976
	ENSCAFG00000001785		-0.320133	0.244732	0.963607	7.97919e-09	10.2443
	ENSCAFG00000002667		0.48578	0.0663843	-0.845802	7.09822e-05	2.77434
	ENSCAFG00000004698	ABCB8	-0.440744	0.1001	0.954177	3.48723e-08	9.49267
	ENSCAFG00000005415	ARRB1	-0.727393	0.00211753	0.72034	0.00245329	1.07721
	ENSCAFG00000005436		0.182286	0.515547	-0.892977	7.4425e-06	5.88139
	ENSCAFG00000005877	ALYREF	0.342926	0.210826	-0.920374	1.16523e-06	6.9338
	ENSCAFG00000006203	FCHSD1	-0.313798	0.254717	0.90615	3.27447e-06	6.48243
	ENSCAFG00000006878	KMT2B	0.272432	0.325933	-0.912899	2.04978e-06	6.96767
	ENSCAFG00000007160	ZC3H6	-0.379683	0.162755	0.919766	1.22251e-06	6.71861
	ENSCAFG00000007555	PDCD5	0.638446	0.0104208	-0.819153	0.00018691	2.44512
	ENSCAFG00000007664	ZBTB38	-0.320497	0.244166	0.934078	3.53066e-07	8.34302
	ENSCAFG00000008700	FNIP2	-0.506638	0.0539419	0.902326	4.20494e-06	5.7858
	ENSCAFG00000009699	CHD9	-0.275619	0.320078	0.913916	1.904e-06	7.56139
	ENSCAFG00000010340	PHC2	0.43095	0.108777	-0.887655	1.00685e-05	4.3706
	ENSCAFG00000010572	U2AF1L5	0.450691	0.0917971	-0.947737	8.0712e-08	8.70304
	ENSCAFG00000012027	YBEY	0.415074	0.123928	-0.901597	4.40523e-06	5.76977
	ENSCAFG00000012420	MTMR3	-0.382814	0.15903	0.913756	1.92632e-06	6.58727
	ENSCAFG00000012733	PFDN2	0.288304	0.297381	-0.893832	7.07977e-06	5.9135
	ENSCAFG00000012961	DCAF7	0.607701	0.0162561	-0.864855	3.16045e-05	3.44505
	ENSCAFG00000014115	CCDC43	-0.354864	0.194327	0.879015	1.59495e-05	4.43183
	ENSCAFG00000014269	ATXN7L3	-0.143896	0.608906	0.912284	2.14256e-06	6.36378
	ENSCAFG00000014592	NBR1	-0.300755	0.276051	0.946128	9.79045e-08	9.36306
	ENSCAFG00000014816	CNOT9	0.420431	0.118662	-0.89994	4.8904e-06	4.71278
	ENSCAFG00000016025	SMARCE1	0.513663	0.0501645	-0.872384	2.21902e-05	3.70733
	ENSCAFG00000016374	tcap	0.567409	0.0273771	-0.865427	3.07891e-05	3.42121
	ENSCAFG00000016901	ALDH6A1	-0.370477	0.17404	0.950722	5.54691e-08	10.3557
	ENSCAFG00000016941	DAP3	0.516355	0.0487698	-0.957674	2.09939e-08	9.60626
	ENSCAFG00000017626	FAXDC2	-0.633788	0.0111795	0.877104	1.75752e-05	3.619
	ENSCAFG00000018523	USP22	-0.376625	0.166448	0.953702	3.72499e-08	10.1847
	ENSCAFG00000018668	TMEM199	-0.424074	0.115171	0.807433	0.000272771	2.07447
	ENSCAFG00000018701		0.496373	0.0598308	-0.888078	9.83508e-06	4.43562
	ENSCAFG00000019101	VPS53	-0.393412	0.146845	0.956469	2.51236e-08	10.1392
	ENSCAFG00000019928	GSE1	-0.460824	0.08385	0.903842	3.81295e-06	5.6305
	ENSCAFG00000019939	ZDHHC7	-0.607868	0.0162187	0.851859	5.55513e-05	2.76485
	ENSCAFG00000020037	TBC1D13	-0.343224	0.210403	0.935624	3.03752e-07	8.50472
	ENSCAFG00000020050	GLE1	-0.414863	0.124139	0.899343	5.07545e-06	5.06659
	ENSCAFG00000020072		-0.400257	0.139318	0.951376	5.09355e-08	9.24193
	ENSCAFG00000020335	PSKH1	-0.417012	0.122005	0.957901	2.0284e-08	9.72873
	ENSCAFG00000023406		-0.573237	0.0254878	0.829596	0.000130418	2.48652
	ENSCAFG00000030556		0.255041	0.358946	-0.926292	7.15679e-07	8.48355
	ENSCAFG00000031010		-0.231909	0.405586	0.915551	1.68756e-06	7.39573
	GS – gene significance; MM – module membership; Kw - Connectivity within the module

## Sheet: S2B Table-Floralwhite module
	S2B Table. Genes in Floralwhite module
	Ensembl ID	Gene Name	GS score	GS score P-value	MM	MM P-value	Kw
	ENSCAFG00000000261	RPA3	0.47779	0.0716597	-0.932844	3.97132e-07	6.24955
	ENSCAFG00000000612		-0.130098	0.643991	0.813175	0.000227388	2.65574
	ENSCAFG00000001442	MICALL1	-0.12075	0.668167	0.866448	2.93779e-05	4.12538
	ENSCAFG00000002305	LRRC1	-0.201083	0.472375	0.859491	4.01573e-05	3.33849
	ENSCAFG00000002533	SEC61B	0.205707	0.462032	-0.873936	2.05732e-05	4.13212
	ENSCAFG00000003105	ANKRD6	-0.229304	0.411029	0.806581	0.000280092	2.11997
	ENSCAFG00000003751	CC2D1B	-0.621643	0.0133608	0.866741	2.89834e-05	3.63606
	ENSCAFG00000003759	ZFYVE9	-0.254181	0.360623	0.917033	1.50972e-06	6.41521
	ENSCAFG00000004646	UROD	0.0715477	0.799969	-0.802494	0.000317505	2.31295
	ENSCAFG00000005139	JMJD6	0.333035	0.225151	-0.830003	0.00012854	2.45819
	ENSCAFG00000005327	TGDS	0.267569	0.334984	-0.811538	0.000239643	2.51434
	ENSCAFG00000006115	EXOSC8	0.456624	0.0870819	-0.89187	7.93576e-06	4.60732
	ENSCAFG00000006124	ALG5	0.635458	0.0109028	-0.872447	2.21224e-05	3.49791
	ENSCAFG00000006699	CALCOCO1	-0.371547	0.172702	0.912406	2.12392e-06	5.98155
	ENSCAFG00000007163	NDUFAF2	0.630234	0.0117869	-0.847706	6.57924e-05	3.30956
	ENSCAFG00000007489	RILPL2	0.488017	0.0649587	-0.874028	2.04807e-05	3.85798
	ENSCAFG00000007812		0.329985	0.229688	-0.864105	3.27011e-05	4.27399
	ENSCAFG00000007875	TMSB10	0.255655	0.357748	-0.817605	0.000196773	1.91771
	ENSCAFG00000008363	P2RX4	0.346155	0.206278	-0.836042	0.000103187	2.81188
	ENSCAFG00000009142	LPIN3	-0.217166	0.436888	0.809176	0.000258271	1.86998
	ENSCAFG00000010567	BSDC1	-0.590014	0.0205982	0.819131	0.000187047	2.58399
	ENSCAFG00000010582	BOC	-0.344811	0.208163	0.771401	0.000757412	1.94624
	ENSCAFG00000010870	UBE3B	-0.493414	0.0616118	0.949854	6.20049e-08	8.10745
	ENSCAFG00000011101	GPR137B	0.286427	0.300679	-0.831312	0.000122648	3.03479
	ENSCAFG00000011273	SUN1	-0.29046	0.293621	0.912581	2.09727e-06	5.93039
	ENSCAFG00000011279	ZNF639	0.196791	0.482076	-0.820193	0.000180511	3.25132
	ENSCAFG00000011513	ABLIM1	-0.285987	0.301455	0.937478	2.52362e-07	6.90677
	ENSCAFG00000011659	ATP9A	-0.220278	0.430179	0.921067	1.1028e-06	6.16666
	ENSCAFG00000012307	NF2	-0.589975	0.0206088	0.876704	1.79325e-05	4.3399
	ENSCAFG00000012851	TRIM41	-0.318646	0.247053	0.88413	1.21999e-05	3.54126
	ENSCAFG00000013830	CAPN1	-0.506029	0.054279	0.873872	2.06382e-05	3.29639
	ENSCAFG00000015081	ARPC1B	0.528264	0.0429407	-0.883604	1.25482e-05	4.42074
	ENSCAFG00000015089	RETREG2	-0.624746	0.0127745	0.837606	9.7339e-05	2.76003
	ENSCAFG00000015422	KIAA0753	-0.524281	0.0448294	0.79695	0.000374686	2.49419
	ENSCAFG00000015727	ARHGEF10L	-0.0720133	0.798692	0.797245	0.000371439	2.44008
	ENSCAFG00000016305	GPHN	-0.251718	0.365456	0.908344	2.8232e-06	5.41745
	ENSCAFG00000018349	CCL2	0.482881	0.0682647	-0.819722	0.000183385	1.96054
	ENSCAFG00000018424	TOM1L2	-0.506474	0.0540324	0.91051	2.42968e-06	5.70519
	ENSCAFG00000018436	SREBF1	-0.782116	0.000570134	0.797894	0.000364393	2.17082
	ENSCAFG00000019134	PPL	-0.368241	0.176856	0.86639	2.94568e-05	3.42343
	ENSCAFG00000019275	DVL1	-0.509144	0.0525713	0.884925	1.16892e-05	4.39145
	ENSCAFG00000019838	RXRA	-0.348517	0.202992	0.883065	1.29127e-05	4.83362
	ENSCAFG00000019991	PTPA	-0.524325	0.0448082	0.898386	5.38486e-06	5.2019
	ENSCAFG00000020131	FAM129B	-0.364025	0.182247	0.903159	3.98547e-06	5.05052
	ENSCAFG00000020247	WWP2	-0.463958	0.0814949	0.941821	1.59733e-07	7.03801
	ENSCAFG00000023602	ECSCR	0.43223	0.107614	-0.836967	9.96949e-05	2.35404
	ENSCAFG00000023730	BCL7B	0.528047	0.0430421	-0.902449	4.17197e-06	5.58191
	ENSCAFG00000024324		0.165554	0.555422	-0.813772	0.000223043	2.32103
	ENSCAFG00000029284	SAT1	0.525265	0.0443573	-0.947434	8.3734e-08	7.7705
	ENSCAFG00000030112	DDIT3	0.259286	0.350722	-0.855761	4.71664e-05	3.21363
	ENSCAFG00000030662		-0.23119	0.407085	0.908974	2.70361e-06	5.34169
	ENSCAFG00000031195	TMEM189	0.537419	0.0388238	-0.756416	0.00110019	1.41703
	ENSCAFG00000032483	LY96	0.572315	0.0257801	-0.87143	2.3235e-05	4.62092
	ENSCAFG00000032663	SPCS2	0.596602	0.0188884	-0.890818	8.42913e-06	3.92133
	GS – gene significance; MM – module membership; Kw - Connectivity within the module

## Sheet: S2C Table-Darkorange2 module
	S2C Table. Genes in Darkorange2 module
	Ensembl ID	Gene Name	GS score	GS score P-value	MM	MM P-value	Kw
	ENSCAFG00000000244	MTFR2	0.534836	0.039954	0.851079	5.73658e-05	5.18275
	ENSCAFG00000000887	SAMM50	-0.527993	0.0430672	-0.89914	5.1399e-06	6.22556
	ENSCAFG00000000936	PACSIN2	-0.435104	0.105036	-0.908309	2.82986e-06	7.09065
	ENSCAFG00000001557	CCDC171	-0.522804	0.0455451	-0.844111	7.58708e-05	3.6712
	ENSCAFG00000002126	CENPQ	0.515726	0.0490932	0.87022	2.46187e-05	5.0201
	ENSCAFG00000002334	MELK	0.525796	0.0441037	0.870873	2.38642e-05	5.31728
	ENSCAFG00000003001	JAZF1	-0.313858	0.254622	-0.878058	1.67478e-05	5.05181
	ENSCAFG00000003243	ANLN	0.432993	0.106925	0.928086	6.12498e-07	8.99482
	ENSCAFG00000003278	CDCA8	0.415541	0.123462	0.911407	2.28062e-06	10.2888
	ENSCAFG00000003886	PLEKHA4	-0.598032	0.0185321	-0.823455	0.000161607	3.11419
	ENSCAFG00000004672	HECTD3	0.418267	0.12077	0.908233	2.84462e-06	7.3477
	ENSCAFG00000005548	RAD18	0.383059	0.15874	0.87671	1.79272e-05	5.50918
	ENSCAFG00000005898	CKAP2	0.357257	0.191123	0.913984	1.89449e-06	8.35266
	ENSCAFG00000005945	RRM1	0.407177	0.131977	0.915648	1.67545e-06	7.97717
	ENSCAFG00000006215	POLE	0.604901	0.0168916	0.898738	5.2693e-06	6.65653
	ENSCAFG00000006383	BRCA2	0.576465	0.0244847	0.86016	3.89956e-05	4.35941
	ENSCAFG00000007075	TPX2	0.360192	0.18724	0.916084	1.62175e-06	8.44693
	ENSCAFG00000007614	CCNE1	0.483343	0.0679625	0.971236	1.76144e-09	13.0464
	ENSCAFG00000007705		0.511762	0.051167	0.96305	8.79604e-09	14.0096
	ENSCAFG00000008236		0.559073	0.0302617	0.969139	2.76919e-09	14.5085
	ENSCAFG00000008340	RACGAP1	0.502886	0.0560427	0.976596	4.67102e-10	16.1648
	ENSCAFG00000009336	MYBL2	0.582554	0.0226747	0.950541	5.67848e-08	11.5403
	ENSCAFG00000009674	CHAF1B	0.413518	0.125486	0.910209	2.48144e-06	8.07569
	ENSCAFG00000009745	UBE2C	0.496262	0.0598965	0.929748	5.28249e-07	11.7048
	ENSCAFG00000009903	MYLIP	-0.381924	0.160083	-0.845307	7.23845e-05	3.46655
	ENSCAFG00000010509	UBE2T	0.39117	0.149368	0.940026	1.9376e-07	11.0191
	ENSCAFG00000010719	SEMA3B	-0.359736	0.18784	-0.848519	6.36737e-05	4.08163
	ENSCAFG00000010836	CENPE	0.421821	0.117322	0.909875	2.53992e-06	8.09783
	ENSCAFG00000011403	ASPM	0.415175	0.123827	0.950975	5.36765e-08	11.6945
	ENSCAFG00000011522	IRF2BP2	-0.501476	0.0568474	-0.83636	0.000101974	3.42588
	ENSCAFG00000011598		0.650231	0.00867981	0.842577	8.05422e-05	4.28741
	ENSCAFG00000011757	RCC1	0.315377	0.252206	0.903679	3.85339e-06	7.56309
	ENSCAFG00000011768	STK39	0.34732	0.204653	0.906894	3.11517e-06	7.39643
	ENSCAFG00000011769	ANK2	-0.286127	0.301208	-0.845747	7.11362e-05	4.458
	ENSCAFG00000012904	CDK1	0.558053	0.03063	0.963431	8.23056e-09	14.2397
	ENSCAFG00000012941	TFRC	0.472311	0.0754475	0.856303	4.60882e-05	4.33605
	ENSCAFG00000014529	CENPL	0.615072	0.0146707	0.944095	1.2395e-07	11.2765
	ENSCAFG00000014650	CDCA3	0.512249	0.0509088	0.917562	1.45003e-06	10.7435
	ENSCAFG00000015455	ECT2	0.479213	0.0706987	0.971548	1.64215e-09	13.5536
	ENSCAFG00000016090	TOP2A	0.478679	0.0710585	0.942538	1.47622e-07	11.8882
	ENSCAFG00000016530	PLXDC1	-0.203921	0.466013	-0.896788	5.93601e-06	6.78642
	ENSCAFG00000016600		0.471262	0.0761887	0.963188	8.58773e-09	14.6828
	ENSCAFG00000016677	NCAPG	0.567467	0.0273578	0.894483	6.81299e-06	6.6276
	ENSCAFG00000017264		0.484761	0.0670405	0.89635	6.09508e-06	8.42546
	ENSCAFG00000017455	GAS7	-0.414988	0.124013	-0.850565	5.85898e-05	3.93525
	ENSCAFG00000017658	PLK1	0.503991	0.0554177	0.943	1.40234e-07	12.5583
	ENSCAFG00000019666	PER3	-0.559619	0.0300661	-0.93811	2.36599e-07	11.3169
	ENSCAFG00000029848	TGIF2-C20orf24	0.561345	0.029454	0.856554	4.55973e-05	4.1602
	ENSCAFG00000030889	ZBTB47	-0.242797	0.383251	-0.798475	0.000358179	3.0431
	ENSCAFG00000031302		-0.415827	0.123178	-0.902605	4.13035e-06	6.89341
	ENSCAFG00000031326	CEBPB	0.523038	0.0454313	0.876938	1.7723e-05	4.88027
	ENSCAFG00000031673		-0.191378	0.494442	-0.815491	0.000210928	2.52455
	ENSCAFG00000032746	MXD1	0.461645	0.0832281	0.93376	3.64014e-07	9.68403
	GS – gene significance; MM – module membership; Kw - Connectivity within the module

## Sheet: S2D Table -Darkorange module
	S2D Table. Genes in Darkorange module
	Ensembl ID	Gene Name	GS score	GS score P-value	MM	MM P-value	Kw
	ENSCAFG00000000094	LMAN1	0.387089	0.154037	0.971535	1.64689e-09	18.9835
	ENSCAFG00000000253	PEX7	-0.312404	0.256948	-0.893595	7.17884e-06	8.70603
	ENSCAFG00000000334	ADAMTS2	0.42492	0.114371	0.891646	8.03854e-06	8.90471
	ENSCAFG00000000603	NCAPH2	-0.401873	0.137579	-0.886496	1.07321e-05	8.324
	ENSCAFG00000000745	TBC1D22A	-0.491761	0.0626232	-0.933146	3.85933e-07	12.8991
	ENSCAFG00000000774	RNF5	-0.543084	0.036428	-0.90925	2.65244e-06	10.5858
	ENSCAFG00000000874	THBS2	0.551274	0.0331624	0.871309	2.33705e-05	7.78371
	ENSCAFG00000001420	TMEM184B	0.329705	0.230106	0.948647	7.21572e-08	16.4556
	ENSCAFG00000001443	EIF3L	-0.507372	0.0535375	-0.939877	1.96828e-07	14.0203
	ENSCAFG00000001640	CALU	0.471579	0.0759639	0.965575	5.58593e-09	17.9647
	ENSCAFG00000001875	CKAP4	0.480033	0.070149	0.86451	3.21053e-05	6.53635
	ENSCAFG00000002057	PDGFRA	0.39627	0.14367	0.947811	7.99846e-08	17.3847
	ENSCAFG00000002163	ROR2	0.370912	0.173495	0.87397	2.05393e-05	7.91815
	ENSCAFG00000002525	COL15A1	0.24388	0.381065	0.933261	3.81749e-07	14.5554
	ENSCAFG00000003228	PXDN	0.435341	0.104825	0.95419	3.48115e-08	16.1599
	ENSCAFG00000003620	RCN3	0.458193	0.0858643	0.950321	5.84143e-08	17.3888
	ENSCAFG00000003895	HSD17B14	-0.371118	0.173238	-0.848619	6.34171e-05	6.04774
	ENSCAFG00000004295	RNASEH2B	0.436416	0.103872	0.843452	7.78499e-05	6.05764
	ENSCAFG00000005334	GPR180	0.601115	0.0177814	0.864602	3.19709e-05	6.59359
	ENSCAFG00000005386	SERPINH1	0.247282	0.374246	0.949616	6.39091e-08	16.0917
	ENSCAFG00000005984	KDELC1	0.421541	0.117591	0.886588	1.06781e-05	9.18641
	ENSCAFG00000006062	COL4A1	0.282424	0.307781	0.865093	3.12632e-05	7.85755
	ENSCAFG00000006069	COL4A2	0.29843	0.279962	0.889905	8.87729e-06	9.7342
	ENSCAFG00000006454	ELK3	0.623516	0.0130045	0.886947	1.04698e-05	8.2954
	ENSCAFG00000006540	TF	0.112565	0.689588	0.862609	3.49797e-05	6.4238
	ENSCAFG00000006598	MCM4	0.638183	0.0104626	0.885979	1.10394e-05	7.93299
	ENSCAFG00000007117	EIF4B	-0.445877	0.0957527	-0.913119	2.01744e-06	10.8878
	ENSCAFG00000007598	GGT7	0.450667	0.0918164	0.853295	5.23327e-05	6.11793
	ENSCAFG00000007986	ZNF366	0.331938	0.226776	0.828672	0.000134764	4.31739
	ENSCAFG00000008101	PLOD2	0.336348	0.220286	0.923749	8.86683e-07	11.857
	ENSCAFG00000008351	TLR2	0.484637	0.0671213	0.907373	3.01597e-06	10.6192
	ENSCAFG00000009187	LOXL2	0.386443	0.154785	0.894911	6.64259e-06	9.10426
	ENSCAFG00000009282	CREB3L1	0.355748	0.193139	0.938585	2.253e-07	14.637
	ENSCAFG00000009587	BMP1	0.506281	0.0541391	0.924948	8.02283e-07	12.2505
	ENSCAFG00000009810	JAM3	0.453844	0.0892692	0.948998	6.90757e-08	16.4262
	ENSCAFG00000009822	HTATIP2	-0.238404	0.39218	-0.900026	4.8641e-06	10.6558
	ENSCAFG00000010913	C11orf24	0.349317	0.201886	0.87452	1.99907e-05	8.88873
	ENSCAFG00000010930	COL16A1	0.598919	0.0183135	0.878834	1.6098e-05	8.0517
	ENSCAFG00000011196	NID1	0.290597	0.293382	0.896794	5.93362e-06	10.2595
	ENSCAFG00000011197	MMP14	0.542199	0.0367947	0.877471	1.72532e-05	7.97514
	ENSCAFG00000011401	KIRREL	0.41854	0.120503	0.827639	0.000139764	5.07466
	ENSCAFG00000011751	CD86	0.413335	0.125671	0.938112	2.36551e-07	15.3021
	ENSCAFG00000011911	COL6A1	0.321021	0.24335	0.888124	9.81e-06	10.6409
	ENSCAFG00000012051	PDIA5	0.225069	0.419957	0.895377	6.46094e-06	10.5591
	ENSCAFG00000012054	ENSA	-0.31144	0.258497	-0.954846	3.17455e-08	16.3059
	ENSCAFG00000012226	COL6A3	0.382418	0.159498	0.906463	3.20661e-06	12.8478
	ENSCAFG00000012364	FLVCR1	0.33631	0.220341	0.874366	2.01436e-05	7.33899
	ENSCAFG00000013010	TBL2	0.14806	0.598468	0.809629	0.000254611	4.27539
	ENSCAFG00000013079	OLFML2B	0.529348	0.0424369	0.808088	0.000267242	4.1989
	ENSCAFG00000014345	FN1	0.435677	0.104526	0.881941	1.37032e-05	8.12274
	ENSCAFG00000014617	ECD	-0.377374	0.165538	-0.858011	4.28271e-05	6.82017
	ENSCAFG00000014670		0.454567	0.0886969	0.867826	2.75578e-05	7.22078
	ENSCAFG00000014812	COL3A1	0.438355	0.102171	0.92576	7.48959e-07	14.2161
	ENSCAFG00000014837	COL5A2	0.502422	0.0563066	0.961431	1.15785e-08	18.5065
	ENSCAFG00000015105	BIRC3	0.668988	0.00638692	0.861703	3.64234e-05	6.31037
	ENSCAFG00000015337	PLVAP	0.149147	0.595757	0.753893	0.00116862	2.93375
	ENSCAFG00000015746	KDELR2	0.293532	0.28831	0.864685	3.18506e-05	7.92369
	ENSCAFG00000015885	FKBP10	0.443362	0.0978657	0.927369	6.52127e-07	14.8587
	ENSCAFG00000015978	UGDH	0.360226	0.187196	0.92642	7.07907e-07	12.5608
	ENSCAFG00000016023	COQ8A	-0.493394	0.0616235	-0.917913	1.41162e-06	10.8096
	ENSCAFG00000016064	MAGED1	0.415558	0.123445	0.945718	1.02749e-07	16.2929
	ENSCAFG00000016115	ACBD3	0.160138	0.568605	0.816676	0.000202891	4.08055
	ENSCAFG00000016769	NES	0.207427	0.458214	0.896789	5.93541e-06	9.83542
	ENSCAFG00000016935	RANBP17	0.499658	0.0578976	0.80389	0.000304294	3.99034
	ENSCAFG00000016992	SPDL1	0.445309	0.0962267	0.839801	8.96009e-05	5.57103
	ENSCAFG00000017018	COL1A1	0.420245	0.118843	0.89666	5.9822e-06	11.4335
	ENSCAFG00000017165	PMVK	-0.558742	0.0303808	-0.888381	9.6703e-06	8.89995
	ENSCAFG00000017266	C1orf43	-0.506432	0.0540557	-0.810024	0.00025145	3.53018
	ENSCAFG00000017855	SPARC	0.378579	0.164082	0.92424	8.51253e-07	12.277
	ENSCAFG00000017892		0.333881	0.223902	0.868809	2.63182e-05	6.34515
	ENSCAFG00000018234	MCOLN1	-0.430153	0.109505	-0.874382	2.01277e-05	8.32091
	ENSCAFG00000018802	RAD1	0.27569	0.319949	0.808145	0.000266771	4.09841
	ENSCAFG00000019808	TCF25	-0.652137	0.00842108	-0.802676	0.000315757	4.12538
	ENSCAFG00000019848	COL5A1	0.450718	0.0917746	0.928155	6.08777e-07	14.152
	ENSCAFG00000020069	KARS	-0.622148	0.0132639	-0.800627	0.000335903	3.59515
	ENSCAFG00000020106	ENG	0.21615	0.439088	0.930222	5.0611e-07	13.3451
	ENSCAFG00000025390	SLC22A17	0.139377	0.620314	0.839743	8.97966e-05	5.02771
	ENSCAFG00000028461	LOX	0.474445	0.0739556	0.900059	4.8539e-06	10.6018
	ENSCAFG00000028571	ZBED8	0.570887	0.0262374	0.824128	0.000157914	4.31074
	ENSCAFG00000029022		0.254467	0.360065	0.883849	1.23848e-05	10.2979
	ENSCAFG00000030285	CDR2L	0.479938	0.0702127	0.938228	2.33748e-07	14.9087
	ENSCAFG00000030944		-0.367832	0.177374	-0.881931	1.37101e-05	8.14709
	ENSCAFG00000031841		0.145494	0.604893	0.761551	0.000970946	2.8055
	ENSCAFG00000031865		0.32659	0.234805	0.907401	3.01032e-06	10.0685
	ENSCAFG00000032281	XKR8	0.574992	0.0249388	0.889596	9.03358e-06	9.01942
	GS – gene significance; MM – module membership; Kw - Connectivity within the module
